# Supplementary material for: Capsule-Targeting Depolymerases Derived from Acinetobacter baumannii Prophage Regions
Source: Int J Mol Sci. 2022 Apr 29;23(9):4971. doi: 10.3390/ijms23094971 (PMC9102105; doi:10.3390/ijms23094971)
Supplement: Supplementary file 1 [file ijms-23-04971-s001.zip]

Archive with 1 entries (1 files):
- ijms-1688537-supplementary.pdf
